# Supplementary material for: Ultra-High Dose-Rate Oxygen Depletion and Skin Response to Irradiation
Source: Cancers (Basel). 2026 Jun 22;18(12):2011. doi: 10.3390/cancers18122011 (PMC13297236; doi:10.3390/cancers18122011)
Supplement: Supplementary file 1 [file cancers-18-02011-s001.zip]

Archive with 1 entries (1 files):
- cancers-4277652-supplementary.pdf
